# Supplementary material for: Early impact of the Inflation Reduction Act on small molecule vs biologic post-approval oncology trials
Source: Health Aff Sch. 2025 Aug 28;3(8):qxaf152. doi: 10.1093/haschl/qxaf152 (PMC12392883; doi:10.1093/haschl/qxaf152)
Supplement: qxaf152_Supplementary_Data [file qxaf152_supplementary_data.zip]

Archive with 4 entries (4 files):
- Appendix.docx
- coi_disclosure_campbell.docx
- coi_disclosure_patterson.docx
- coi_disclosure_zheng.docx
